# Supplementary material for: High expression of SLC26A6 in the kidney may contribute to renal calcification via an SLC26A6-dependent mechanism
Source: PeerJ. 2018 Jul 3;6:e5192. doi: 10.7717/peerj.5192 (PMC6034601; doi:10.7717/peerj.5192)
Supplement: Supplemental Information 2 [file peerj-06-5192-s002.zip]

Archive with 7 entries (6 files):
- Fig1B.png
- __MACOSX/
- __MACOSX/._Fig1B.png
- Fig3B.png
- __MACOSX/._Fig3B.png
- Fig3A.png
- __MACOSX/._Fig3A.png
